# Supplementary material for: 1,3-Bis[(−)-(S)-(1-phenyl­eth­yl)imino­meth­yl]benzene
Source: Acta Crystallogr Sect E Struct Rep Online. 2011 Jun 11;67(Pt 7):o1648–9. doi: 10.1107/S1600536811021556 (PMC3151960; doi:10.1107/S1600536811021556)
Supplement: Supplementary file 1 [file e-67-o1648-sup1.cif]

##############################################################################
#                                                                            #
# This CIF contains the data in a paper accepted for publication in          #
# Acta Crystallographica Section E. It conforms to the requirements of       #
# Notes for Authors for Acta Crystallographica Section E, and has been       #
# peer reviewed under the auspices of the IUCr Commission on Journals.       #
#                                                                            #
# Full details of the Crystallographic Information File format               #
# are given in the paper "The Crystallographic Information File (CIF):       #
# a New Standard Archive File for Crystallography" by S. R. Hall, F. H.      #
# Allen and I. D. Brown [Acta Cryst. (1991), A47, 655-685].                  #
#                                                                            #
# The current version of the core CIF dictionary is obtainable from          #
# ftp://ftp.iucr.org/pub/cif_core.dic.                                       #
#                                                                            #
# Software is freely available for graphical display of the structure(s)     #
# in this CIF. For information consult the CIF software page                 #
# http://www.iucr.org/resources/cif/software.                                #
#                                                                            #
# This file may be used for bona fide research purposes within the           #
# scientific community so long as proper attribution is given to the journal # 
# article from which it was obtained.                                        #
#                                                                            #
##############################################################################
data_I
_audit_creation_method     SHELXTL97
_chemical_name_systematic
;
1,3-Bis[(-)-(<i>S</i>)-(1-phenylethyl)iminomethyl]benzene
;
_chemical_name_common     ?
_chemical_formula_moiety     'C24 H24 N2'
_chemical_formula_sum     'C24 H24 N2'
_chemical_formula_iupac     'C24 H24 N2'
_chemical_formula_weight     340.45
_chemical_melting_point     353
_symmetry_cell_setting     orthorhombic
_symmetry_space_group_name_H-M     'P 21 21 2'
_symmetry_space_group_name_Hall     'P 2 2ab'
loop_
    _symmetry_equiv_pos_as_xyz
    'x, y, z'
    '-x, -y, z'
    '-x+1/2, y+1/2, -z'
    'x+1/2, -y+1/2, -z'
_cell_length_a     21.1309(7)
_cell_length_b     5.6572(2)
_cell_length_c     8.2290(3)
_cell_angle_alpha     90.00
_cell_angle_beta     90.00
_cell_angle_gamma     90.00
_cell_volume     983.71(6)
_cell_formula_units_Z     2
_cell_measurement_reflns_used     4133
_cell_measurement_theta_min     3.5942
_cell_measurement_theta_max     25.9855
_cell_measurement_temperature     130(2)
_exptl_crystal_description     prism
_exptl_crystal_colour     colourless
_exptl_crystal_size_max     0.33
_exptl_crystal_size_mid     0.26
_exptl_crystal_size_min     0.14
_exptl_crystal_density_diffrn     1.149
_exptl_crystal_density_meas     ?
_exptl_crystal_density_method     'not measured'
_exptl_crystal_F_000     364
loop_
    _exptl_crystal_face_index_h
    _exptl_crystal_face_index_k
    _exptl_crystal_face_index_l
    _exptl_crystal_face_perp_dist
    0 1 0 0.1186
    0 -1 0 0.1186
    0 1 3 0.0728
    0 -1 -3 0.0728
    1 0 0 0.1657
    -1 0 0 0.1657
_exptl_absorpt_coefficient_mu     0.067
_exptl_absorpt_correction_type     analytical
_exptl_absorpt_process_details
;
[CrysAlis Pro (Oxford Diffraction, 2009) based on expressions derived by
Clark
& Reid (1995)]
;
_exptl_absorpt_correction_T_min     0.980
_exptl_absorpt_correction_T_max     0.991
_exptl_special_details
;
;
_diffrn_ambient_temperature     130(2)
_diffrn_radiation_type     MoK\a
_diffrn_radiation_wavelength     0.71073
_diffrn_radiation_source     'Enhance (Mo) X-ray Source'
_diffrn_radiation_monochromator     graphite
_diffrn_measurement_device_type     'Oxford Diffraction Xcalibur Atlas Gemini'
_diffrn_measurement_method     '\w scans'
_diffrn_detector_area_resol_mean     10.4685
_diffrn_reflns_number     6971
_diffrn_reflns_av_R_equivalents     0.0246
_diffrn_reflns_av_sigmaI/netI     0.0161
_diffrn_reflns_theta_min     3.73
_diffrn_reflns_theta_max     26.04
_diffrn_reflns_theta_full     26.04
_diffrn_measured_fraction_theta_max     0.997
_diffrn_measured_fraction_theta_full     0.997
_diffrn_reflns_limit_h_min     -26
_diffrn_reflns_limit_h_max     24
_diffrn_reflns_limit_k_min     -6
_diffrn_reflns_limit_k_max     6
_diffrn_reflns_limit_l_min     -10
_diffrn_reflns_limit_l_max     9
_diffrn_standards_number     0
_diffrn_standards_interval_count     0
_diffrn_standards_interval_time     0
_diffrn_standards_decay_%     0
_refine_special_details
;
;
_reflns_number_total     1161
_reflns_number_gt     1027
_reflns_threshold_expression     I>2\s(I)
_refine_ls_structure_factor_coef     Fsqd
_refine_ls_matrix_type     full
_refine_ls_R_factor_all     0.0342
_refine_ls_R_factor_gt     0.0294
_refine_ls_wR_factor_gt     0.0708
_refine_ls_wR_factor_ref     0.0726
_refine_ls_goodness_of_fit_ref     1.060
_refine_ls_restrained_S_all     1.060
_refine_ls_number_reflns     1161
_refine_ls_number_parameters     154
_refine_ls_number_restraints     0
_refine_ls_number_constraints     0
_refine_ls_hydrogen_treatment     refxyz
_refine_ls_weighting_scheme     calc
_refine_ls_weighting_details
         'calc w=1/[\s^2^(Fo^2^)+(0.0497P)^2^+0.0095P] where P=(Fo^2^+2Fc^2^)/3'
_atom_sites_solution_hydrogens     geom
_atom_sites_solution_primary     direct
_atom_sites_solution_secondary     difmap
_refine_ls_shift/su_max     0.000
_refine_ls_shift/su_mean     0.000
_refine_diff_density_max     0.087
_refine_diff_density_min     -0.171
_refine_ls_extinction_method     none
_refine_ls_extinction_coef     ?
_refine_ls_abs_structure_details     ?
_refine_ls_abs_structure_Flack     ?
loop_
    _atom_type_symbol
    _atom_type_description
    _atom_type_scat_dispersion_real
    _atom_type_scat_dispersion_imag
    _atom_type_scat_source
    'C' 'C' 0.0033 0.0016
                         'International Tables Vol C Tables 4.2.6.8 and 6.1.1.4'
    'H' 'H' 0.0000 0.0000
                         'International Tables Vol C Tables 4.2.6.8 and 6.1.1.4'
    'N' 'N' 0.0061 0.0033
                         'International Tables Vol C Tables 4.2.6.8 and 6.1.1.4'
_computing_data_collection     'CrysAlis CCD (Oxford Diffraction, 2009)'
_computing_cell_refinement     'CrysAlis RED (Oxford Diffraction, 2009)'
_computing_data_reduction     'CrysAlis RED (Oxford Diffraction, 2009)'
_computing_structure_solution     'SHELXS97 (Sheldrick, 2008)'
_computing_structure_refinement     'SHELXL97 (Sheldrick, 2008)'
_computing_molecular_graphics
;
SHELXTL (Sheldrick, 2008) and MERCURY (Macrae <i>et al.</i>,
2006)'
;
_computing_publication_material     'SHELXTL (Sheldrick, 2008)'
loop_
    _atom_site_type_symbol
    _atom_site_label
    _atom_site_fract_x
    _atom_site_fract_y
    _atom_site_fract_z
    _atom_site_U_iso_or_equiv
    _atom_site_adp_type
    _atom_site_calc_flag
    _atom_site_refinement_flags
    _atom_site_occupancy
    _atom_site_symmetry_multiplicity
    _atom_site_disorder_assembly
    _atom_site_disorder_group
    N N1 0.08171(5) 0.8507(2) 0.09804(15) 0.0334(3) Uani d . 1 1 . .
    C C1 0.18464(7) 0.9616(3) 0.20948(18) 0.0320(3) Uani d . 1 1 . .
    C C2 0.19358(8) 0.7590(3) 0.3015(2) 0.0444(4) Uani d . 1 1 . .
    H H2 0.1570(9) 0.669(3) 0.330(2) 0.053 Uiso d . 1 1 . .
    C C3 0.25402(9) 0.6851(3) 0.3437(2) 0.0517(5) Uani d . 1 1 . .
    H H3 0.2581(9) 0.549(4) 0.405(3) 0.062 Uiso d . 1 1 . .
    C C4 0.30581(8) 0.8153(4) 0.2952(2) 0.0504(5) Uani d . 1 1 . .
    H H4 0.3488(10) 0.765(4) 0.326(2) 0.060 Uiso d . 1 1 . .
    C C5 0.29724(8) 1.0147(4) 0.2039(2) 0.0543(5) Uani d . 1 1 . .
    H H5 0.3325(10) 1.099(4) 0.164(3) 0.065 Uiso d . 1 1 . .
    C C6 0.23701(8) 1.0880(3) 0.1605(2) 0.0420(4) Uani d . 1 1 . .
    H H6 0.2300(8) 1.226(4) 0.100(2) 0.050 Uiso d . 1 1 . .
    C C7 0.11876(7) 1.0481(3) 0.16569(19) 0.0346(4) Uani d . 1 1 . .
    H H7 0.1234(8) 1.176(3) 0.0885(19) 0.042 Uiso d . 1 1 . .
    C C8 0.06895(6) 0.8605(3) -0.05179(18) 0.0320(4) Uani d . 1 1 . .
    H H8 0.0837(7) 0.997(3) -0.1224(19) 0.038 Uiso d . 1 1 . .
    C C9 0.03271(6) 0.6758(3) -0.13695(17) 0.0313(3) Uani d . 1 1 . .
    C C10 0.0000 0.5000 -0.0535(2) 0.0299(5) Uani d S 1 2 . .
    H H10 0.0000 0.5000 0.068(3) 0.036 Uiso d S 1 2 . .
    C C11 0.0000 0.5000 -0.3906(3) 0.0441(6) Uani d S 1 2 . .
    H H11 0.0000 0.5000 -0.506(3) 0.053 Uiso d S 1 2 . .
    C C12 0.03173(7) 0.6752(3) -0.30697(18) 0.0398(4) Uani d . 1 1 . .
    H H12 0.0545(8) 0.797(3) -0.363(2) 0.048 Uiso d . 1 1 . .
    C C13 0.08354(8) 1.1472(3) 0.3116(2) 0.0427(4) Uani d . 1 1 . .
    H H13A 0.1078(8) 1.284(4) 0.365(2) 0.051 Uiso d . 1 1 . .
    H H13B 0.0793(9) 1.021(4) 0.393(2) 0.051 Uiso d . 1 1 . .
    H H13C 0.0397(9) 1.208(3) 0.279(2) 0.051 Uiso d . 1 1 . .
loop_
    _atom_site_aniso_label
    _atom_site_aniso_U_11
    _atom_site_aniso_U_22
    _atom_site_aniso_U_33
    _atom_site_aniso_U_12
    _atom_site_aniso_U_13
    _atom_site_aniso_U_23
    N1 0.0258(6) 0.0373(7) 0.0370(7) -0.0034(5) 0.0025(5) 0.0064(6)
    C1 0.0324(8) 0.0313(7) 0.0325(7) -0.0046(6) 0.0019(6) -0.0027(7)
    C2 0.0393(9) 0.0360(8) 0.0580(11) -0.0068(7) -0.0027(8) 0.0085(8)
    C3 0.0564(10) 0.0411(10) 0.0578(11) 0.0074(9) -0.0127(9) 0.0024(9)
    C4 0.0371(9) 0.0653(12) 0.0489(10) 0.0111(9) -0.0053(8) -0.0156(10)
    C5 0.0322(9) 0.0736(13) 0.0571(11) -0.0111(9) 0.0038(8) 0.0015(11)
    C6 0.0361(9) 0.0460(10) 0.0440(9) -0.0079(7) 0.0035(7) 0.0063(8)
    C7 0.0322(8) 0.0310(7) 0.0407(8) -0.0052(7) 0.0028(7) 0.0081(7)
    C8 0.0252(7) 0.0355(8) 0.0351(8) 0.0052(6) 0.0063(6) 0.0079(7)
    C9 0.0233(6) 0.0406(8) 0.0301(7) 0.0105(7) 0.0020(6) 0.0036(7)
    C10 0.0216(9) 0.0413(12) 0.0268(10) 0.0084(9) 0.000 0.000
    C11 0.0454(13) 0.0633(16) 0.0236(11) 0.0175(12) 0.000 0.000
    C12 0.0347(8) 0.0520(10) 0.0326(8) 0.0119(8) 0.0048(7) 0.0090(8)
    C13 0.0360(8) 0.0424(9) 0.0496(10) -0.0023(8) 0.0046(8) -0.0012(9)
_geom_special_details
;
;
loop_
    _geom_bond_atom_site_label_1
    _geom_bond_atom_site_label_2
    _geom_bond_site_symmetry_2
    _geom_bond_distance
    _geom_bond_publ_flag
    N1 C8 . 1.2633(19) ?
    N1 C7 . 1.4727(19) ?
    C1 C6 . 1.378(2) ?
    C1 C2 . 1.387(2) ?
    C1 C7 . 1.519(2) ?
    C2 C3 . 1.388(2) ?
    C2 H2 . 0.96(2) ?
    C3 C4 . 1.378(3) ?
    C3 H3 . 0.92(2) ?
    C4 C5 . 1.367(3) ?
    C4 H4 . 0.98(2) ?
    C5 C6 . 1.385(2) ?
    C5 H5 . 0.94(2) ?
    C6 H6 . 0.94(2) ?
    C7 C13 . 1.520(2) ?
    C7 H7 . 0.967(17) ?
    C8 C9 . 1.473(2) ?
    C8 H8 . 1.014(18) ?
    C9 C10 . 1.3920(17) ?
    C9 C12 . 1.399(2) ?
    C10 C9 2_565 1.3920(17) ?
    C10 H10 . 1.00(2) ?
    C11 C12 2_565 1.380(2) ?
    C11 C12 . 1.380(2) ?
    C11 H11 . 0.95(2) ?
    C12 H12 . 0.959(19) ?
    C13 H13A . 1.02(2) ?
    C13 H13B . 0.98(2) ?
    C13 H13C . 1.023(18) ?
loop_
    _geom_angle_atom_site_label_1
    _geom_angle_atom_site_label_2
    _geom_angle_atom_site_label_3
    _geom_angle_site_symmetry_1
    _geom_angle_site_symmetry_3
    _geom_angle
    _geom_angle_publ_flag
    C8 N1 C7 . . 116.69(13) ?
    C6 C1 C2 . . 118.64(15) ?
    C6 C1 C7 . . 119.96(14) ?
    C2 C1 C7 . . 121.38(13) ?
    C1 C2 C3 . . 120.71(17) ?
    C1 C2 H2 . . 117.7(12) ?
    C3 C2 H2 . . 121.5(11) ?
    C4 C3 C2 . . 119.84(17) ?
    C4 C3 H3 . . 121.9(12) ?
    C2 C3 H3 . . 118.2(12) ?
    C5 C4 C3 . . 119.65(16) ?
    C5 C4 H4 . . 120.0(12) ?
    C3 C4 H4 . . 120.4(12) ?
    C4 C5 C6 . . 120.69(17) ?
    C4 C5 H5 . . 120.4(12) ?
    C6 C5 H5 . . 118.8(12) ?
    C1 C6 C5 . . 120.45(16) ?
    C1 C6 H6 . . 117.4(11) ?
    C5 C6 H6 . . 122.1(11) ?
    N1 C7 C1 . . 109.44(12) ?
    N1 C7 C13 . . 108.55(12) ?
    C1 C7 C13 . . 112.35(13) ?
    N1 C7 H7 . . 111.8(10) ?
    C1 C7 H7 . . 107.7(10) ?
    C13 C7 H7 . . 107.0(9) ?
    N1 C8 C9 . . 122.96(14) ?
    N1 C8 H8 . . 121.8(9) ?
    C9 C8 H8 . . 115.3(9) ?
    C10 C9 C12 . . 118.95(16) ?
    C10 C9 C8 . . 122.03(13) ?
    C12 C9 C8 . . 119.01(15) ?
    C9 C10 C9 . 2_565 120.90(18) ?
    C9 C10 H10 . . 119.55(9) ?
    C9 C10 H10 2_565 . 119.55(9) ?
    C12 C11 C12 2_565 . 120.2(2) ?
    C12 C11 H11 2_565 . 119.90(10) ?
    C12 C11 H11 . . 119.90(10) ?
    C11 C12 C9 . . 120.48(17) ?
    C11 C12 H12 . . 121.4(11) ?
    C9 C12 H12 . . 118.1(11) ?
    C7 C13 H13A . . 111.8(10) ?
    C7 C13 H13B . . 108.4(11) ?
    H13A C13 H13B . . 107.4(14) ?
    C7 C13 H13C . . 111.2(9) ?
    H13A C13 H13C . . 108.1(13) ?
    H13B C13 H13C . . 109.8(15) ?
loop_
    _geom_torsion_atom_site_label_1
    _geom_torsion_atom_site_label_2
    _geom_torsion_atom_site_label_3
    _geom_torsion_atom_site_label_4
    _geom_torsion_site_symmetry_1
    _geom_torsion_site_symmetry_2
    _geom_torsion_site_symmetry_3
    _geom_torsion_site_symmetry_4
    _geom_torsion
    _geom_torsion_publ_flag
    C6 C1 C2 C3 . . . . 0.1(2) ?
    C7 C1 C2 C3 . . . . -178.53(16) ?
    C1 C2 C3 C4 . . . . 0.6(3) ?
    C2 C3 C4 C5 . . . . -0.9(3) ?
    C3 C4 C5 C6 . . . . 0.4(3) ?
    C2 C1 C6 C5 . . . . -0.6(2) ?
    C7 C1 C6 C5 . . . . 178.06(16) ?
    C4 C5 C6 C1 . . . . 0.3(3) ?
    C8 N1 C7 C1 . . . . -110.27(15) ?
    C8 N1 C7 C13 . . . . 126.80(15) ?
    C6 C1 C7 N1 . . . . 131.72(14) ?
    C2 C1 C7 N1 . . . . -49.69(19) ?
    C6 C1 C7 C13 . . . . -107.63(17) ?
    C2 C1 C7 C13 . . . . 70.97(19) ?
    C7 N1 C8 C9 . . . . 179.55(12) ?
    N1 C8 C9 C10 . . . . 12.2(2) ?
    N1 C8 C9 C12 . . . . -167.04(14) ?
    C12 C9 C10 C9 . . . 2_565 0.71(10) ?
    C8 C9 C10 C9 . . . 2_565 -178.53(14) ?
    C12 C11 C12 C9 2_565 . . . 0.73(10) ?
    C10 C9 C12 C11 . . . . -1.4(2) ?
    C8 C9 C12 C11 . . . . 177.83(10) ?
loop_
    _geom_hbond_atom_site_label_D
    _geom_hbond_atom_site_label_H
    _geom_hbond_atom_site_label_A
    _geom_hbond_site_symmetry_A
    _geom_hbond_distance_DH
    _geom_hbond_distance_HA
    _geom_hbond_distance_DA
    _geom_hbond_angle_DHA
    C3 H3 Cg 3_546 0.92(2) 2.97(2) 3.7265(18) 140.7(18)
_iucr_refine_instructions_details
;
TITL TAN in P2(1)2(1)2  Ultimo refinamiento
CELL 0.71073  21.1309   5.6572   8.2290  90.000  90.000  90.000
ZERR    2.00   0.0007   0.0002   0.0003   0.000   0.000   0.000
LATT -1
SYMM -X, -Y, Z
SYMM 0.5-X, 0.5+Y, -Z
SYMM 0.5+X, 0.5-Y, -Z
SFAC C H N
UNIT 48 48 4
temp -143
MERG 3
ACTA
L.S. 24
BOND $h
CONF
HTAB
FMAP 2
PLAN 5
WGHT    0.049700    0.009500
FVAR       0.32262
N1    3    0.081708    0.850746    0.098036    11.00000    0.02578    0.03726 =
         0.03702    0.00635    0.00252   -0.00345
C1    1    0.184635    0.961578    0.209485    11.00000    0.03236    0.03126 =
         0.03249   -0.00266    0.00189   -0.00459
C2    1    0.193581    0.758964    0.301520    11.00000    0.03927    0.03597 =
         0.05800    0.00852   -0.00267   -0.00676
H2    2    0.156959    0.668572    0.329964    11.00000   -1.20000
C3    1    0.254024    0.685114    0.343674    11.00000    0.05636    0.04112 =
         0.05776    0.00241   -0.01273    0.00740
H3    2    0.258082    0.549407    0.405330    11.00000   -1.20000
C4    1    0.305812    0.815264    0.295166    11.00000    0.03708    0.06526 =
         0.04887   -0.01562   -0.00533    0.01107
H4    2    0.348831    0.765286    0.325799    11.00000   -1.20000
C5    1    0.297239    1.014673    0.203890    11.00000    0.03216    0.07356 =
         0.05714    0.00149    0.00382   -0.01110
H5    2    0.332465    1.099140    0.163740    11.00000   -1.20000
C6    1    0.237011    1.088047    0.160508    11.00000    0.03609    0.04597 =
         0.04399    0.00635    0.00349   -0.00790
H6    2    0.229994    1.225945    0.100123    11.00000   -1.20000
C7    1    0.118755    1.048060    0.165689    11.00000    0.03218    0.03098 =
         0.04066    0.00809    0.00281   -0.00515
H7    2    0.123409    1.175746    0.088499    11.00000   -1.20000
C8    1    0.068948    0.860546   -0.051795    11.00000    0.02522    0.03551 =
         0.03514    0.00786    0.00629    0.00524
H8    2    0.083687    0.996864   -0.122386    11.00000   -1.20000
C9    1    0.032711    0.675752   -0.136951    11.00000    0.02329    0.04062 =
         0.03009    0.00360    0.00201    0.01048
C10   1    0.000000    0.500000   -0.053524    10.50000    0.02156    0.04135 =
         0.02684    0.00000    0.00000    0.00843
H10   2    0.000000    0.500000    0.068490    10.50000   -1.20000
C11   1    0.000000    0.500000   -0.390576    10.50000    0.04536    0.06333 =
         0.02360    0.00000    0.00000    0.01748
H11   2    0.000000    0.500000   -0.505759    10.50000   -1.20000
C12   1    0.031730    0.675178   -0.306966    11.00000    0.03470    0.05199 =
         0.03265    0.00899    0.00477    0.01190
H12   2    0.054539    0.797164   -0.362852    11.00000   -1.20000
C13   1    0.083542    1.147230    0.311563    11.00000    0.03605    0.04243 =
         0.04960   -0.00124    0.00463   -0.00228
H13A  2    0.107767    1.283612    0.364920    11.00000   -1.20000
H13B  2    0.079324    1.021102    0.393169    11.00000   -1.20000
H13C  2    0.039714    1.207994    0.279219    11.00000   -1.20000
HKLF 4
REM  TAN in P2(1)2(1)2  Ultimo refinamiento
REM R1 =  0.0294 for   1027 Fo > 4sig(Fo)  and  0.0342 for all   1161 data
REM    154 parameters refined using      0 restraints
END
WGHT      0.0503      0.0047
REM Highest difference peak  0.087,  deepest hole -0.171,  1-sigma level  0.033
Q1    1   0.0346  0.5564 -0.0917  11.00000  0.05    0.09
Q2    1   0.0638  1.1718 -0.0870  11.00000  0.05    0.09
Q3    1   0.1114  1.1945 -0.0362  11.00000  0.05    0.09
Q4    1   0.0923  0.6656 -0.4805  11.00000  0.05    0.08
Q5    1   0.0913  0.4955  0.0467  11.00000  0.05    0.08
;
data_global
_journal_date_recd_electronic     2011-05-19
_journal_date_accepted     2011-06-03
_journal_name_full     'Acta Crystallographica, Section E'
_journal_year     2011
_journal_volume     67
_journal_issue      7
_journal_page_first     o1649
_journal_page_last     o1650
_journal_paper_category     QO
_journal_coeditor_code     LR2012
_publ_contact_author_name     'Sylvain Bern\`es'
_publ_contact_author_address
;
DEP Facultad de Ciencias Qu\'imicas, UANL
Guerrero y Progreso S/N
Col. Trevi\~no
64570 Monterrey, N.L.
Mexico
;
_publ_contact_author_email     sylvain_bernes@Hotmail.com
_publ_contact_author_fax     (+52)(81)82204918
_publ_contact_author_phone     (+52)(81)82204900x3460
_publ_section_title
;
1,3-Bis[(-)-(<i>S</i>)-(1-phenylethyl)iminomethyl]benzene
;
_publ_section_title_footnote     .
loop_
    _publ_author_name
    _publ_author_footnote
    _publ_author_address
    "Garc\'ia, Tania" .
;
DEP Facultad de Ciencias Qu\'imicas, UANL
Guerrero y Progreso S/N
Col. Trevi\~no
64570 Monterrey, N.L.
Mexico
;
    "Bern\`es, Sylvain" .
;
DEP Facultad de Ciencias Qu\'imicas, UANL
Guerrero y Progreso S/N
Col. Trevi\~no
64570 Monterrey, N.L.
Mexico
;
    "Flores-Alamo, Marcos" .
;
Facultad de Qu\'imica
Universidad Nacional Aut\'onoma de M\'exico
M\'exico D.F. 04510
Mexico
;
    "Hern\'andez, Guadalupe" .
;
Laboratorio de S\'intesis de Complejos
Facultad de Ciencias Qu\'imicas
Universidad Aut\'onoma de Puebla
A.P. 1067
72001 Puebla, Pue.
Mexico
;
    "Guti\'errez, Ren\'e" .
;
Laboratorio de S\'intesis de Complejos
Facultad de Ciencias Qu\'imicas
Universidad Aut\'onoma de Puebla
A.P. 1067
72001 Puebla, Pue.
Mexico
;
_publ_section_synopsis     .
_exptl_special_details     ?
