# Supplementary material for: 1,3-Bis[(−)-(S)-(1-phenyl­eth­yl)imino­meth­yl]benzene
Source: Acta Crystallogr Sect E Struct Rep Online. 2011 Jun 11;67(Pt 7):o1648–9. doi: 10.1107/S1600536811021556 (PMC3151960; doi:10.1107/S1600536811021556)
Supplement: Supplementary file 2 [file e-67-o1648-Isup2.hkl]

# 
# h,k,l, Fc-squared, Fo-squared, sigma(Fo-squared) and status flag 
# 
data_I
_shelx_title ' TAN in P2(1)2(1)2  Ultimo refinamiento' 
_shelx_refln_list_code          4 
_shelx_F_calc_maximum      105.86 
_exptl_crystal_F_000       364.00 
_reflns_d_resolution_high  0.8094 
 
loop_ 
 _symmetry_equiv_pos_as_xyz 
 'x, y, z' 
 '-x, -y, z' 
 '-x+1/2, y+1/2, -z' 
 'x+1/2, -y+1/2, -z' 
 
_cell_length_a    21.1309 
_cell_length_b     5.6572 
_cell_length_c     8.2290 
_cell_angle_alpha  90.000 
_cell_angle_beta   90.000 
_cell_angle_gamma  90.000 
 
_shelx_F_squared_multiplier     1.000 
 
loop_ 
 _refln_index_h 
 _refln_index_k 
 _refln_index_l 
 _refln_F_squared_calc 
 _refln_F_squared_meas 
 _refln_F_squared_sigma 
 _refln_observed_status 
   4   0   0     2597.59     2459.06     11.63 o 
   6   0   0      751.91      732.61      7.97 o 
   8   0   0      748.94      774.59      9.51 o 
  10   0   0      805.96      802.36     10.86 o 
  12   0   0      165.56      162.28      5.67 o 
  14   0   0       50.12       54.14      2.83 o 
  16   0   0      292.69      267.78      5.46 o 
  18   0   0      752.33      719.28      6.44 o 
  20   0   0        7.71        6.33      1.20 o 
  22   0   0       12.43       10.02      2.01 o 
  24   0   0       46.36       42.83      3.31 o 
  26   0   0      245.99      264.22      7.34 o 
   1   1   0      231.78      217.72      1.97 o 
   2   1   0      408.35      404.09      2.32 o 
   3   1   0     1700.94     1629.21     11.19 o 
   4   1   0     1272.95     1224.25      4.42 o 
   5   1   0     5098.78     4722.37     20.65 o 
   6   1   0     1459.59     1425.69      7.30 o 
   7   1   0     1532.17     1483.95      5.16 o 
   8   1   0      738.53      756.47      5.36 o 
   9   1   0       75.07       77.27      1.26 o 
  10   1   0      101.71      114.87      1.60 o 
  11   1   0        1.12        1.76      0.56 o 
  12   1   0       86.59       91.25      1.58 o 
  13   1   0      138.77      129.39      1.93 o 
  14   1   0        1.93        2.64      0.68 o 
  15   1   0       39.25       39.25      1.31 o 
  16   1   0       90.11       92.61      2.10 o 
  17   1   0      154.92      154.55      2.67 o 
  18   1   0       10.65       12.08      1.24 o 
  19   1   0      322.89      314.38      3.98 o 
  20   1   0        4.82        7.55      1.14 o 
  21   1   0       11.12       12.47      1.98 o 
  22   1   0       74.06       80.59      2.93 o 
  23   1   0        2.10        4.38      1.40 o 
  24   1   0       20.87       15.03      2.12 o 
  25   1   0        0.06       -0.26      1.53 o 
   0   2   0       53.15       54.05      2.21 o 
   1   2   0      265.29      266.65      2.84 o 
   2   2   0        7.87        8.29      0.45 o 
   3   2   0      206.58      192.59      1.81 o 
   4   2   0       12.60       12.76      0.48 o 
   5   2   0      464.24      464.16      2.21 o 
   6   2   0      253.07      255.86      1.73 o 
   7   2   0      195.34      205.65      1.61 o 
   8   2   0      406.79      403.47      2.84 o 
   9   2   0     2263.03     2332.42     14.49 o 
  10   2   0      321.69      330.36      2.11 o 
  11   2   0      133.76      129.89      2.04 o 
  12   2   0       40.81       41.26      1.16 o 
  13   2   0      175.79      192.18      2.29 o 
  14   2   0       87.22       87.42      1.79 o 
  15   2   0        4.31        4.15      0.81 o 
  16   2   0      147.21      147.04      2.40 o 
  17   2   0       88.74       99.94      2.31 o 
  18   2   0      228.28      216.65      3.35 o 
  19   2   0       17.66       15.88      1.29 o 
  20   2   0        2.21        3.29      1.49 o 
  21   2   0        6.16        4.09      1.45 o 
  22   2   0        7.56        6.05      2.08 o 
  23   2   0       36.60       49.38      3.41 o 
  24   2   0        4.68        5.12      2.04 o 
  25   2   0        3.27        3.98      2.27 o 
   1   3   0       88.34       78.98      1.26 o 
   2   3   0        3.02        3.41      0.35 o 
   3   3   0       73.90       77.13      1.26 o 
   4   3   0        0.23        0.15      0.49 o 
   5   3   0      245.43      250.65      1.84 o 
   6   3   0       13.46       13.55      0.58 o 
   7   3   0      366.53      376.58      2.39 o 
   8   3   0        8.32        9.70      0.59 o 
   9   3   0       63.03       65.98      1.16 o 
  10   3   0      136.72      145.31      1.98 o 
  11   3   0      207.43      197.61      3.02 o 
  12   3   0        0.95        1.83      0.65 o 
  13   3   0     1054.31     1034.14      7.16 o 
  14   3   0        5.05        5.13      0.88 o 
  15   3   0      259.69      257.83      4.83 o 
  16   3   0       66.15       64.21      2.01 o 
  17   3   0        4.94        6.42      1.07 o 
  18   3   0        0.43        1.13      1.64 o 
  19   3   0       25.62       22.14      2.38 o 
  20   3   0       16.80       15.54      2.15 o 
  21   3   0        4.79        4.62      1.89 o 
  22   3   0        0.52        1.15      2.16 o 
  23   3   0       15.22       11.99      2.28 o 
   0   4   0        0.00        0.20      0.59 o 
   1   4   0       19.93       20.25      0.72 o 
   2   4   0      146.15      160.88      2.26 o 
   3   4   0        2.59        1.65      0.69 o 
   4   4   0       31.02       29.96      1.00 o 
   5   4   0       62.88       61.25      1.36 o 
   6   4   0      577.93      584.60      3.75 o 
   7   4   0      142.11      137.58      1.96 o 
   8   4   0       10.05        9.46      0.58 o 
   9   4   0      129.25      132.21      1.62 o 
  10   4   0      158.77      156.67      1.84 o 
  11   4   0        0.42        1.03      0.62 o 
  12   4   0      113.96      115.63      1.86 o 
  13   4   0       66.14       72.01      1.50 o 
  14   4   0        8.16        7.82      0.79 o 
  15   4   0        0.39        0.68      1.01 o 
  16   4   0       87.70       80.59      2.79 o 
  17   4   0       12.36       13.25      2.08 o 
  18   4   0       33.42       31.73      3.84 o 
  19   4   0       48.25       45.06      3.99 o 
  20   4   0      118.21      122.20      4.66 o 
  21   4   0       43.43       40.54      3.29 o 
   1   5   0       91.83       97.79      1.87 o 
   2   5   0       13.30       11.46      1.15 o 
   3   5   0       39.07       40.93      1.67 o 
   4   5   0      324.41      334.58      4.06 o 
   5   5   0       54.66       57.42      1.94 o 
   6   5   0       24.37       25.69      1.34 o 
   7   5   0        2.23        2.02      0.84 o 
   8   5   0        4.85        3.59      0.90 o 
   9   5   0       15.11       12.09      1.01 o 
  10   5   0       54.83       52.96      1.71 o 
  11   5   0        1.69        1.75      1.04 o 
  12   5   0       41.95       43.80      1.87 o 
  13   5   0        0.04        0.18      1.04 o 
  14   5   0       20.40       20.86      1.45 o 
  15   5   0        0.46       -0.22      1.09 o 
  16   5   0        2.31        0.30      2.42 o 
  17   5   0        6.35        3.36      2.60 o 
  18   5   0        4.98        3.02      2.67 o 
   0   6   0      137.84      147.29      7.40 o 
   1   6   0        1.02        1.10      2.27 o 
   2   6   0      102.48      105.03      4.41 o 
   3   6   0       41.80       45.34      3.43 o 
   4   6   0        9.96        9.43      2.31 o 
   5   6   0       33.60       34.00      2.95 o 
   6   6   0        1.49       -0.11      1.86 o 
   7   6   0       33.55       34.09      2.25 o 
   8   6   0        3.69        5.12      1.59 o 
   9   6   0       32.67       32.20      2.42 o 
  10   6   0        0.29        0.89      1.41 o 
  11   6   0        2.13        2.18      1.43 o 
  12   6   0       16.70       20.50      1.92 o 
  13   6   0        6.82        7.78      2.47 o 
   3   0   1     2987.44     2729.23     11.34 o 
   4   0   1      184.75      179.55      2.33 o 
   5   0   1     3315.15     3109.98      8.14 o 
   6   0   1      445.28      425.17      4.05 o 
   7   0   1      254.58      269.76      3.28 o 
   8   0   1       83.24       77.16      1.86 o 
   9   0   1       57.94       58.15      2.71 o 
  10   0   1        6.79        7.43      1.16 o 
  11   0   1      342.40      350.65      3.32 o 
  12   0   1       10.82       11.03      0.87 o 
  13   0   1      143.02      139.50      2.25 o 
  14   0   1       85.26       85.33      1.79 o 
  15   0   1        1.85        2.68      0.77 o 
  16   0   1        4.98        6.38      1.11 o 
  17   0   1      178.82      183.66      3.11 o 
  18   0   1        0.93        3.37      1.16 o 
  19   0   1      118.93      109.38      5.06 o 
  20   0   1       86.60       88.47      3.45 o 
  21   0   1        9.73       12.44      1.13 o 
  22   0   1        3.60        3.66      1.46 o 
  23   0   1       15.84       17.85      1.79 o 
  24   0   1        4.10        3.14      1.49 o 
  25   0   1        0.06       -0.42      1.54 o 
   0   1   1    11205.76     9604.26     17.05 o 
   1   1   1     1087.10     1000.79      5.53 o 
   2   1   1      791.58      730.71      3.54 o 
   3   1   1     2875.48     2649.25      6.60 o 
   4   1   1     1063.93     1035.65      4.03 o 
   5   1   1     1275.89     1223.71      5.18 o 
   6   1   1      213.37      225.29      1.63 o 
   7   1   1      123.20      118.33      0.90 o 
   8   1   1      200.97      201.37      1.17 o 
   9   1   1      909.22      940.79      2.62 o 
  10   1   1      955.39      977.96      4.07 o 
  11   1   1       24.76       26.19      0.70 o 
  12   1   1       35.42       39.60      0.79 o 
  13   1   1       22.18       24.58      0.69 o 
  14   1   1       65.36       67.47      1.00 o 
  15   1   1       67.46       64.08      1.10 o 
  16   1   1      108.48      107.21      1.48 o 
  17   1   1      192.31      195.14      2.09 o 
  18   1   1       80.09       85.69      1.45 o 
  19   1   1       80.28       76.97      1.43 o 
  20   1   1       11.77       10.40      0.89 o 
  21   1   1       79.34       77.13      2.20 o 
  22   1   1       27.30       27.47      1.62 o 
  23   1   1       45.61       49.95      1.98 o 
  24   1   1       17.34       15.20      1.48 o 
  25   1   1        3.18        4.45      1.18 o 
   0   2   1      458.75      431.07      4.13 o 
   1   2   1      109.52      112.97      1.60 o 
   2   2   1      383.53      382.22      2.88 o 
   3   2   1      586.60      579.62      2.91 o 
   4   2   1       33.84       34.61      0.56 o 
   5   2   1      313.90      301.54      1.37 o 
   6   2   1      214.40      233.55      1.32 o 
   7   2   1       98.65      110.26      0.91 o 
   8   2   1      388.61      414.05      2.20 o 
   9   2   1      396.23      415.08      1.67 o 
  10   2   1       60.03       58.32      0.71 o 
  11   2   1      489.55      482.57      2.42 o 
  12   2   1      103.06      107.86      1.11 o 
  13   2   1      102.52      105.79      1.37 o 
  14   2   1       25.65       24.15      0.80 o 
  15   2   1      243.19      243.13      2.12 o 
  16   2   1       58.05       56.64      1.18 o 
  17   2   1      129.09      127.88      1.77 o 
  18   2   1       29.94       29.48      1.07 o 
  19   2   1       81.16       80.46      1.96 o 
  20   2   1       21.94       23.36      1.62 o 
  21   2   1        5.75        6.42      1.27 o 
  22   2   1       28.61       26.69      1.71 o 
  23   2   1       10.74       11.16      1.30 o 
  24   2   1        0.59        0.12      1.17 o 
   0   3   1       39.15       35.47      0.80 o 
   1   3   1      477.71      500.79      2.20 o 
   2   3   1      559.47      590.77      2.68 o 
   3   3   1       71.58       72.87      0.99 o 
   4   3   1       16.55       16.38      0.53 o 
   5   3   1       30.25       36.65      0.69 o 
   6   3   1       56.41       54.86      0.78 o 
   7   3   1      233.02      238.13      2.10 o 
   8   3   1      129.53      133.34      1.10 o 
   9   3   1        5.99        6.03      0.40 o 
  10   3   1      135.96      137.52      1.27 o 
  11   3   1       41.62       40.54      0.74 o 
  12   3   1        1.95        2.14      0.44 o 
  13   3   1       96.19       98.73      1.16 o 
  14   3   1        8.71        9.02      0.63 o 
  15   3   1       67.88       67.72      1.18 o 
  16   3   1      305.18      293.60      2.50 o 
  17   3   1       25.08       22.61      1.24 o 
  18   3   1      128.24      120.14      3.02 o 
  19   3   1        0.07        0.17      1.19 o 
  20   3   1       42.71       45.69      2.20 o 
  21   3   1       27.46       25.74      1.84 o 
  22   3   1        9.39       13.57      1.56 o 
  23   3   1        6.32        8.65      1.53 o 
   0   4   1       72.21       72.59      1.62 o 
   1   4   1       43.22       42.43      0.90 o 
   2   4   1       11.47        9.96      0.53 o 
   3   4   1       30.66       30.90      0.70 o 
   4   4   1      170.10      176.70      1.45 o 
   5   4   1       86.16       83.39      1.24 o 
   6   4   1       78.32       82.04      1.04 o 
   7   4   1      146.70      147.85      1.35 o 
   8   4   1       66.61       65.35      0.97 o 
   9   4   1       35.60       36.03      0.80 o 
  10   4   1      233.37      232.31      1.79 o 
  11   4   1       39.04       39.18      0.79 o 
  12   4   1       16.37       17.06      0.70 o 
  13   4   1      163.97      161.89      1.68 o 
  14   4   1       43.29       44.97      1.01 o 
  15   4   1        0.78        1.31      0.64 o 
  16   4   1       51.19       47.02      1.56 o 
  17   4   1       15.05       15.02      1.13 o 
  18   4   1        8.01        8.14      1.23 o 
  19   4   1       11.66        7.97      1.54 o 
  20   4   1       19.65       16.67      1.81 o 
  21   4   1        5.22        2.28      1.67 o 
   0   5   1       43.42       43.38      1.59 o 
   1   5   1        9.68        9.28      0.74 o 
   2   5   1      119.96      118.73      1.66 o 
   3   5   1        6.54        6.16      0.66 o 
   4   5   1       74.80       75.64      1.06 o 
   5   5   1        5.64        5.75      0.44 o 
   6   5   1      113.68      117.85      2.29 o 
   7   5   1      174.45      169.58      1.87 o 
   8   5   1       97.29       95.98      1.46 o 
   9   5   1       29.93       28.68      0.91 o 
  10   5   1       56.59       58.63      1.51 o 
  11   5   1        6.85        6.20      0.87 o 
  12   5   1       50.20       48.24      1.39 o 
  13   5   1       12.02       13.81      1.04 o 
  14   5   1        2.09        2.10      1.12 o 
  15   5   1        2.08        2.18      1.09 o 
  16   5   1       11.95       12.77      1.38 o 
  17   5   1        5.64        4.62      1.59 o 
  18   5   1       18.75       20.14      1.94 o 
   0   6   1        8.07        9.52      2.17 o 
   1   6   1       25.39       23.54      1.93 o 
   2   6   1       23.95       25.07      1.96 o 
   3   6   1       47.47       47.55      2.38 o 
   4   6   1        7.52        8.28      1.65 o 
   5   6   1       93.15      100.61      2.57 o 
   6   6   1       47.04       51.34      1.99 o 
   7   6   1        0.98        1.19      1.05 o 
   8   6   1       17.16       14.89      1.27 o 
   9   6   1       16.43       17.08      1.34 o 
  10   6   1       16.04       14.79      1.24 o 
  11   6   1        6.42        6.84      1.29 o 
  12   6   1        1.03       -0.08      1.27 o 
  13   6   1       37.67       42.63      2.00 o 
   0   0   2     7081.42     6295.86     69.56 o 
   1   0   2       24.24       26.87      0.73 o 
   2   0   2     3363.56     3178.89     18.90 o 
   3   0   2      229.81      236.58      2.67 o 
   4   0   2      107.17      109.30      1.05 o 
   5   0   2        3.35        3.07      0.43 o 
   6   0   2      316.92      317.48      2.36 o 
   7   0   2       39.69       37.09      0.98 o 
   8   0   2      513.87      562.60      5.27 o 
   9   0   2      410.19      419.15      3.15 o 
  10   0   2      209.10      222.79      2.28 o 
  11   0   2       22.56       22.36      1.15 o 
  12   0   2      399.62      414.03      3.98 o 
  13   0   2       26.55       27.43      1.32 o 
  14   0   2      526.02      541.40     10.26 o 
  15   0   2       37.99       34.07      1.74 o 
  16   0   2        3.02        2.36      1.10 o 
  17   0   2      175.52      180.95      4.99 o 
  18   0   2      301.70      312.44      6.47 o 
  19   0   2       61.33       60.83      3.49 o 
  20   0   2       11.08        9.48      2.01 o 
  21   0   2       14.26       14.08      2.35 o 
  22   0   2        0.88        0.89      2.12 o 
  23   0   2        0.10        0.01      1.46 o 
  24   0   2        2.00        1.47      1.62 o 
  25   0   2       11.52       13.17      2.06 o 
   0   1   2     1857.05     1787.32     17.22 o 
   1   1   2     1385.34     1292.76      3.43 o 
   2   1   2     1360.93     1258.98      6.64 o 
   3   1   2     1764.97     1692.66      3.62 o 
   4   1   2      304.81      288.01      1.20 o 
   5   1   2       36.17       35.59      0.90 o 
   6   1   2      123.64      124.36      1.38 o 
   7   1   2      333.76      345.50      2.39 o 
   8   1   2      566.66      580.83      2.68 o 
   9   1   2      442.88      463.29      2.49 o 
  10   1   2      169.38      178.01      1.59 o 
  11   1   2       66.82       69.43      1.09 o 
  12   1   2      142.01      144.12      1.29 o 
  13   1   2       17.16       17.03      0.55 o 
  14   1   2      124.51      127.76      1.78 o 
  15   1   2      235.40      228.96      1.89 o 
  16   1   2       35.38       35.15      0.95 o 
  17   1   2      176.45      173.08      1.86 o 
  18   1   2       42.70       37.88      1.30 o 
  19   1   2        6.11        5.95      0.68 o 
  20   1   2        2.58        2.65      1.09 o 
  21   1   2       82.46       79.24      2.23 o 
  22   1   2        1.97        4.01      1.34 o 
  23   1   2       23.93       25.39      1.93 o 
  24   1   2       11.18       12.33      1.48 o 
  25   1   2       26.66       28.57      1.83 o 
   0   2   2       79.18       83.27      2.58 o 
   1   2   2      213.79      212.71      2.56 o 
   2   2   2      332.03      343.15      3.16 o 
   3   2   2      602.06      584.38      3.02 o 
   4   2   2      310.61      336.36      2.40 o 
   5   2   2      676.64      694.14      3.53 o 
   6   2   2       82.70       85.81      0.97 o 
   7   2   2      209.30      205.48      1.46 o 
   8   2   2       13.94       15.40      0.50 o 
   9   2   2       26.92       30.72      0.65 o 
  10   2   2      310.27      301.53      1.81 o 
  11   2   2       95.00      100.20      1.22 o 
  12   2   2       83.33       89.75      1.14 o 
  13   2   2       58.46       60.33      1.07 o 
  14   2   2       22.25       21.90      0.90 o 
  15   2   2       72.84       74.64      1.50 o 
  16   2   2      129.49      132.00      1.97 o 
  17   2   2       57.29       55.04      1.72 o 
  18   2   2       67.61       69.03      1.81 o 
  19   2   2       16.75       15.22      1.20 o 
  20   2   2       63.36       59.67      1.78 o 
  21   2   2       10.38       11.01      1.15 o 
  22   2   2       48.55       50.35      1.75 o 
  23   2   2       66.21       68.90      2.04 o 
  24   2   2        5.36        6.57      1.23 o 
   0   3   2        0.25        0.48      0.47 o 
   1   3   2      329.17      360.32      2.24 o 
   2   3   2       75.65       83.88      1.10 o 
   3   3   2       15.67       14.11      0.58 o 
   4   3   2      130.67      132.51      1.33 o 
   5   3   2       55.99       57.48      1.25 o 
   6   3   2       95.58       91.04      1.66 o 
   7   3   2      144.16      151.79      1.22 o 
   8   3   2      122.91      119.40      1.11 o 
   9   3   2      139.61      137.43      1.19 o 
  10   3   2       85.49       89.70      0.99 o 
  11   3   2       22.07       20.15      0.56 o 
  12   3   2       80.45       83.98      1.26 o 
  13   3   2       18.58       17.31      0.76 o 
  14   3   2        4.71        4.56      0.62 o 
  15   3   2       16.44       15.36      0.85 o 
  16   3   2       48.41       44.02      1.27 o 
  17   3   2       33.43       35.03      1.37 o 
  18   3   2       16.07       15.29      1.19 o 
  19   3   2       55.91       52.27      1.80 o 
  20   3   2        0.28        0.12      1.00 o 
  21   3   2        3.20        3.84      1.10 o 
  22   3   2        3.42        3.11      1.17 o 
  23   3   2        2.52        2.52      1.35 o 
   0   4   2       53.45       53.70      1.42 o 
   1   4   2        2.25        2.03      0.44 o 
   2   4   2      114.00      121.32      1.34 o 
   3   4   2       43.03       44.98      0.94 o 
   4   4   2       66.87       65.54      1.21 o 
   5   4   2       65.67       70.79      1.22 o 
   6   4   2        3.75        3.32      0.55 o 
   7   4   2       54.00       53.03      1.07 o 
   8   4   2      186.19      179.46      3.10 o 
   9   4   2        6.49        6.93      0.63 o 
  10   4   2       25.10       24.39      0.83 o 
  11   4   2       20.79       21.07      0.84 o 
  12   4   2       28.47       27.63      0.90 o 
  13   4   2       25.66       26.81      0.86 o 
  14   4   2        7.17        7.32      0.60 o 
  15   4   2        5.12        5.16      0.87 o 
  16   4   2       23.37       24.61      1.57 o 
  17   4   2        9.65        5.99      1.20 o 
  18   4   2        8.87        6.40      1.24 o 
  19   4   2        1.23        0.57      1.59 o 
  20   4   2        7.14        4.97      1.63 o 
   0   5   2        4.17        3.72      0.98 o 
   1   5   2       23.55       23.29      0.99 o 
   2   5   2       67.52       68.75      1.36 o 
   3   5   2       34.85       33.02      0.93 o 
   4   5   2       11.32       10.59      0.70 o 
   5   5   2        1.44        1.10      0.60 o 
   6   5   2       61.15       61.81      1.27 o 
   7   5   2       61.78       60.52      1.47 o 
   8   5   2       44.01       45.48      1.55 o 
   9   5   2       21.21       24.80      1.43 o 
  10   5   2      145.88      148.22      2.71 o 
  11   5   2       16.71       16.42      1.20 o 
  12   5   2        1.06        1.84      1.28 o 
  13   5   2       16.94       21.21      2.62 o 
  14   5   2        8.05        6.06      1.42 o 
  15   5   2       11.36       14.26      1.59 o 
  16   5   2       22.26       25.16      2.06 o 
  17   5   2       18.75       21.48      1.79 o 
   0   6   2        0.81        0.97      1.93 o 
   1   6   2       13.57       11.81      1.58 o 
   2   6   2        7.46        6.98      1.55 o 
   3   6   2        5.15        5.67      1.32 o 
   4   6   2        6.85        7.64      1.29 o 
   5   6   2        0.78        1.05      1.09 o 
   6   6   2       22.81       24.61      1.52 o 
   7   6   2       11.57       11.66      1.28 o 
   8   6   2        8.28        8.23      1.20 o 
   9   6   2       43.55       44.02      1.76 o 
  10   6   2        4.29        5.60      1.43 o 
  11   6   2       18.71       23.27      1.67 o 
  12   6   2        2.16        3.51      1.40 o 
   0   0   3      218.84      207.02      2.39 o 
   1   0   3      160.15      152.92      1.32 o 
   2   0   3      246.26      235.72      2.22 o 
   3   0   3      282.29      288.86      3.01 o 
   4   0   3      134.58      134.99      1.33 o 
   5   0   3      184.70      192.39      1.63 o 
   6   0   3        4.79        4.97      0.51 o 
   7   0   3      137.65      126.72      1.43 o 
   8   0   3      143.17      145.95      1.77 o 
   9   0   3       53.75       58.84      1.26 o 
  10   0   3        0.88        1.55      0.64 o 
  11   0   3       25.46       30.00      1.07 o 
  12   0   3      212.61      215.11      2.35 o 
  13   0   3        4.60        4.49      0.76 o 
  14   0   3       69.20       75.38      2.39 o 
  15   0   3       24.60       25.49      1.45 o 
  16   0   3       12.01       14.11      1.39 o 
  17   0   3      131.31      133.42      5.15 o 
  18   0   3       48.16       44.85      2.01 o 
  19   0   3        2.90        1.49      1.06 o 
  20   0   3       39.94       40.47      2.05 o 
  21   0   3        2.98        2.12      2.07 o 
  22   0   3        0.01        0.76      1.93 o 
  23   0   3        0.03       -0.71      2.24 o 
  24   0   3        0.00       -1.15      2.19 o 
   0   1   3      105.78       94.62      1.16 o 
   1   1   3      223.20      206.65      1.23 o 
   2   1   3      613.03      622.71      1.91 o 
   3   1   3      199.21      202.90      1.18 o 
   4   1   3       24.13       26.22      0.56 o 
   5   1   3       66.94       62.71      0.76 o 
   6   1   3        1.16        0.81      0.32 o 
   7   1   3      449.98      468.42      2.60 o 
   8   1   3      456.12      475.39      3.05 o 
   9   1   3      147.53      154.21      1.68 o 
  10   1   3       39.19       42.37      0.97 o 
  11   1   3       62.80       68.87      1.31 o 
  12   1   3       91.52       95.88      1.35 o 
  13   1   3       53.54       56.42      1.47 o 
  14   1   3       56.43       55.31      1.42 o 
  15   1   3       90.35       89.06      2.15 o 
  16   1   3       29.59       32.26      1.58 o 
  17   1   3      199.45      200.76      3.23 o 
  18   1   3       49.57       51.21      2.21 o 
  19   1   3       14.95       13.08      1.22 o 
  20   1   3       21.05       20.79      1.37 o 
  21   1   3       39.69       34.78      1.59 o 
  22   1   3       25.82       24.99      1.46 o 
  23   1   3        9.05        8.39      1.38 o 
  24   1   3       27.71       29.01      1.84 o 
   0   2   3     2046.14     1996.62     10.31 o 
   1   2   3       98.34      100.72      1.28 o 
   2   2   3      902.45      956.24      6.57 o 
   3   2   3       41.96       36.28      1.00 o 
   4   2   3       39.61       39.35      0.92 o 
   5   2   3       20.48       21.27      0.78 o 
   6   2   3       16.89       17.91      0.46 o 
   7   2   3       81.83       96.79      1.39 o 
   8   2   3      113.09      103.34      1.33 o 
   9   2   3       32.87       32.32      0.69 o 
  10   2   3       56.98       54.84      1.01 o 
  11   2   3      117.93      119.97      1.36 o 
  12   2   3       70.30       69.56      1.17 o 
  13   2   3       95.91       97.23      1.40 o 
  14   2   3      111.04      112.31      1.70 o 
  15   2   3       39.86       40.90      1.31 o 
  16   2   3      117.60      112.85      2.02 o 
  17   2   3       30.71       30.64      1.41 o 
  18   2   3       77.50       74.56      1.93 o 
  19   2   3       26.05       28.92      1.43 o 
  20   2   3       30.99       29.13      1.48 o 
  21   2   3       21.12       22.31      1.46 o 
  22   2   3       31.49       32.66      1.60 o 
  23   2   3       19.85       21.70      1.69 o 
   0   3   3        5.06        4.76      0.80 o 
   1   3   3      149.22      161.61      1.37 o 
   2   3   3       55.90       59.55      1.27 o 
   3   3   3       17.71       17.50      0.71 o 
   4   3   3       82.76       85.13      1.27 o 
   5   3   3       59.99       59.45      1.04 o 
   6   3   3       50.95       50.85      0.97 o 
   7   3   3        6.72        7.82      0.60 o 
   8   3   3       30.16       25.50      0.77 o 
   9   3   3       11.66       12.07      0.53 o 
  10   3   3      137.05      131.22      1.98 o 
  11   3   3       19.88       19.98      0.73 o 
  12   3   3       55.88       56.72      1.23 o 
  13   3   3       19.91       18.86      0.88 o 
  14   3   3       24.87       20.90      1.02 o 
  15   3   3        3.91        3.89      0.81 o 
  16   3   3       87.75       85.29      1.72 o 
  17   3   3       46.69       42.10      1.35 o 
  18   3   3       53.64       54.78      1.96 o 
  19   3   3       25.27       23.32      1.71 o 
  20   3   3       14.96       16.99      1.56 o 
  21   3   3        0.66        1.09      1.34 o 
  22   3   3        1.84        3.24      1.61 o 
   0   4   3        4.18        5.28      0.63 o 
   1   4   3       58.67       62.39      0.91 o 
   2   4   3       49.04       43.51      1.02 o 
   3   4   3        0.26        0.79      0.41 o 
   4   4   3       62.09       66.23      1.65 o 
   5   4   3       77.75       78.13      1.77 o 
   6   4   3       34.28       31.68      1.29 o 
   7   4   3      286.20      288.92      3.16 o 
   8   4   3       38.07       40.08      1.37 o 
   9   4   3       94.01       96.49      1.91 o 
  10   4   3       18.61       22.11      1.02 o 
  11   4   3       70.83       67.47      1.60 o 
  12   4   3       18.28       15.18      1.03 o 
  13   4   3        6.49        5.13      0.83 o 
  14   4   3        0.29       -0.53      1.23 o 
  15   4   3        0.81        0.48      1.25 o 
  16   4   3        3.76        3.32      1.27 o 
  17   4   3        2.62        1.97      1.34 o 
  18   4   3        3.05        1.91      1.35 o 
  19   4   3        3.13        4.12      1.58 o 
   0   5   3        0.25        0.94      0.96 o 
   1   5   3       25.94       26.65      0.97 o 
   2   5   3       69.71       65.39      1.37 o 
   3   5   3        1.79        2.49      0.61 o 
   4   5   3        5.17        6.16      0.90 o 
   5   5   3        0.96        0.31      0.87 o 
   6   5   3       10.24        9.76      1.23 o 
   7   5   3       11.36       11.97      1.28 o 
   8   5   3       35.28       32.71      1.59 o 
   9   5   3       27.92       29.18      1.47 o 
  10   5   3        7.96        8.26      1.07 o 
  11   5   3       23.15       25.35      1.82 o 
  12   5   3       13.84       14.53      1.70 o 
  13   5   3       23.28       23.46      1.87 o 
  14   5   3        8.12       10.03      1.53 o 
  15   5   3       18.23       17.67      1.75 o 
  16   5   3        0.15        1.08      1.36 o 
   0   6   3       18.64       18.96      2.48 o 
   1   6   3        1.09        1.12      1.18 o 
   2   6   3        4.97        4.87      1.22 o 
   3   6   3       39.41       35.99      1.80 o 
   4   6   3       11.93       11.41      1.32 o 
   5   6   3        6.02        6.51      1.24 o 
   6   6   3       24.13       25.55      1.58 o 
   7   6   3       14.43       17.68      1.42 o 
   8   6   3       26.91       32.09      2.19 o 
   9   6   3        1.06        0.53      1.56 o 
  10   6   3        9.92       11.25      1.68 o 
   0   0   4      944.40      938.31      4.57 o 
   1   0   4       87.82      102.81      1.15 o 
   2   0   4      168.47      199.34      1.54 o 
   3   0   4       11.37       11.71      0.58 o 
   4   0   4       45.39       47.51      0.92 o 
   5   0   4       99.85      107.80      1.72 o 
   6   0   4      506.16      508.13      3.22 o 
   7   0   4       96.74      101.54      1.34 o 
   8   0   4      502.27      506.10      3.00 o 
   9   0   4        0.07        0.51      0.60 o 
  10   0   4      112.71      130.17      1.78 o 
  11   0   4      112.62      112.48      1.90 o 
  12   0   4       76.61       76.74      1.82 o 
  13   0   4       27.58       26.38      1.24 o 
  14   0   4       18.20       17.89      1.29 o 
  15   0   4        8.80        8.19      1.06 o 
  16   0   4       31.64       31.47      2.41 o 
  17   0   4      329.13      319.70      5.31 o 
  18   0   4        2.34        1.59      1.03 o 
  19   0   4       18.52       16.23      1.40 o 
  20   0   4       15.33       17.31      2.55 o 
  21   0   4        0.09       -1.41      2.07 o 
  22   0   4        0.11       -0.05      1.91 o 
  23   0   4       39.63       47.59      3.71 o 
  24   0   4       29.69       28.99      3.21 o 
   0   1   4      376.36      375.59      2.28 o 
   1   1   4      402.97      392.36      1.88 o 
   2   1   4      511.75      534.36      2.04 o 
   3   1   4      699.66      722.57      2.38 o 
   4   1   4      155.11      164.78      1.20 o 
   5   1   4      170.03      171.87      1.69 o 
   6   1   4       45.23       47.63      0.78 o 
   7   1   4      114.14      112.86      1.13 o 
   8   1   4       36.62       33.71      0.67 o 
   9   1   4       74.56       74.91      1.09 o 
  10   1   4       11.78       12.25      0.59 o 
  11   1   4       25.97       27.83      1.06 o 
  12   1   4       64.54       62.21      1.43 o 
  13   1   4        9.11        9.33      1.02 o 
  14   1   4       29.00       26.08      1.44 o 
  15   1   4       41.31       42.81      1.71 o 
  16   1   4      107.46      103.32      2.40 o 
  17   1   4       19.94       19.94      1.48 o 
  18   1   4       18.43       19.13      1.50 o 
  19   1   4       33.86       32.93      1.73 o 
  20   1   4       12.56       11.18      1.26 o 
  21   1   4       14.65       12.97      1.51 o 
  22   1   4       52.14       52.90      2.16 o 
  23   1   4        2.01        3.02      1.32 o 
   0   2   4       13.32       13.52      1.03 o 
   1   2   4      193.24      176.31      1.79 o 
   2   2   4       54.51       50.98      0.87 o 
   3   2   4      149.28      144.10      1.65 o 
   4   2   4       11.40       11.95      0.64 o 
   5   2   4       48.79       45.58      0.86 o 
   6   2   4       28.62       28.76      0.72 o 
   7   2   4       20.75       23.01      0.58 o 
   8   2   4       33.73       34.93      1.00 o 
   9   2   4      127.35      122.60      2.43 o 
  10   2   4      255.16      245.15      1.75 o 
  11   2   4       82.64       79.52      1.29 o 
  12   2   4        0.00       -0.04      0.50 o 
  13   2   4       13.90       13.03      0.75 o 
  14   2   4       43.17       43.60      1.27 o 
  15   2   4       52.93       58.39      1.62 o 
  16   2   4       62.08       57.80      1.65 o 
  17   2   4       59.71       61.45      1.75 o 
  18   2   4       18.38       18.44      1.20 o 
  19   2   4       18.48       17.59      1.23 o 
  20   2   4        4.52        3.35      1.25 o 
  21   2   4        5.95        3.37      1.25 o 
  22   2   4        0.73        1.60      1.30 o 
   0   3   4      334.94      333.38      6.11 o 
   1   3   4       15.85       16.95      0.62 o 
   2   3   4        8.46       11.21      0.80 o 
   3   3   4       19.01       21.55      0.98 o 
   4   3   4       62.11       62.95      1.33 o 
   5   3   4        4.19        4.63      0.72 o 
   6   3   4       14.89       16.40      0.93 o 
   7   3   4      133.62      130.47      1.36 o 
   8   3   4      128.80      114.30      2.24 o 
   9   3   4      156.54      149.88      2.17 o 
  10   3   4      187.42      180.02      2.77 o 
  11   3   4       67.19       62.01      1.71 o 
  12   3   4       29.79       27.73      1.32 o 
  13   3   4       31.67       30.93      1.38 o 
  14   3   4       20.94       19.96      1.30 o 
  15   3   4       10.20        8.02      1.09 o 
  16   3   4       22.43       21.23      1.34 o 
  17   3   4       40.58       40.06      1.65 o 
  18   3   4       99.12      104.31      2.79 o 
  19   3   4       12.10       13.27      1.41 o 
  20   3   4        5.70        4.67      1.33 o 
  21   3   4       18.20       20.57      1.87 o 
   0   4   4       20.42       16.25      0.72 o 
   1   4   4        7.72        7.82      0.38 o 
   2   4   4       13.74       13.71      0.73 o 
   3   4   4       12.63       10.50      0.59 o 
   4   4   4        8.19        8.50      0.59 o 
   5   4   4       60.21       56.26      0.96 o 
   6   4   4       29.59       26.45      0.85 o 
   7   4   4       39.36       34.18      0.93 o 
   8   4   4       26.97       23.33      0.84 o 
   9   4   4       24.38       21.38      0.83 o 
  10   4   4        5.59        6.16      0.52 o 
  11   4   4       22.97       18.90      1.06 o 
  12   4   4        8.59        9.17      1.33 o 
  13   4   4       10.14        9.55      1.33 o 
  14   4   4        7.78        6.57      1.29 o 
  15   4   4        6.57        5.51      1.22 o 
  16   4   4        6.02        3.72      1.28 o 
  17   4   4        1.51        0.85      1.26 o 
  18   4   4       21.77       20.86      1.64 o 
   0   5   4       15.39       11.61      1.82 o 
   1   5   4       12.72       12.88      0.98 o 
   2   5   4       57.42       53.45      1.52 o 
   3   5   4       42.87       38.01      1.64 o 
   4   5   4        3.65        3.40      1.01 o 
   5   5   4        8.52        7.35      1.23 o 
   6   5   4        9.29        6.91      1.23 o 
   7   5   4        5.98        5.65      1.10 o 
   8   5   4        3.01        2.67      1.10 o 
   9   5   4        0.28        0.55      1.38 o 
  10   5   4        0.72       -0.36      1.49 o 
  11   5   4        5.96        6.76      1.60 o 
  12   5   4       15.19       16.21      1.56 o 
  13   5   4       13.24       12.18      1.45 o 
  14   5   4        0.32        0.63      1.34 o 
  15   5   4        9.93       10.06      1.50 o 
   0   6   4       10.64        9.30      1.78 o 
   1   6   4       11.56       10.20      1.39 o 
   2   6   4       16.03       12.84      1.54 o 
   3   6   4        0.88        1.54      1.20 o 
   4   6   4       30.85       32.95      1.77 o 
   5   6   4       29.28       35.44      2.40 o 
   6   6   4        7.72        8.27      1.64 o 
   7   6   4        2.69        4.61      1.52 o 
   8   6   4        0.64        0.80      1.60 o 
   0   0   5      438.13      441.06      3.58 o 
   1   0   5       29.58       28.26      0.81 o 
   2   0   5      268.65      295.79      2.10 o 
   3   0   5       68.64       73.35      1.13 o 
   4   0   5        1.13        0.52      0.51 o 
   5   0   5      123.94      129.18      1.57 o 
   6   0   5      127.73      131.14      1.64 o 
   7   0   5       41.26       45.26      1.06 o 
   8   0   5      171.33      180.10      3.86 o 
   9   0   5       69.87       65.65      1.62 o 
  10   0   5        0.17        0.26      0.73 o 
  11   0   5       10.36        9.88      0.93 o 
  12   0   5        6.53        6.45      0.90 o 
  13   0   5       91.97       94.57      3.37 o 
  14   0   5        0.28        0.51      0.81 o 
  15   0   5       77.44       77.06      2.07 o 
  16   0   5       97.80       95.21      4.12 o 
  17   0   5      120.43      118.03      2.58 o 
  18   0   5      193.75      202.47      6.07 o 
  19   0   5        2.24        0.72      2.45 o 
  20   0   5       13.59       15.10      2.93 o 
  21   0   5        0.00       -2.37      2.37 o 
  22   0   5        0.13       -0.62      2.31 o 
   0   1   5      161.29      162.43      1.73 o 
   1   1   5        5.78        5.15      0.41 o 
   2   1   5       38.14       37.06      0.66 o 
   3   1   5       46.13       45.33      0.72 o 
   4   1   5      125.51      128.00      1.34 o 
   5   1   5       49.64       52.13      0.80 o 
   6   1   5      126.26      130.11      1.19 o 
   7   1   5       91.25       95.37      1.15 o 
   8   1   5       39.60       39.18      0.89 o 
   9   1   5       33.91       33.31      0.83 o 
  10   1   5       39.00       42.95      1.16 o 
  11   1   5      135.50      135.58      2.04 o 
  12   1   5       20.22       20.18      1.16 o 
  13   1   5      144.43      141.78      2.34 o 
  14   1   5        8.05        7.62      1.00 o 
  15   1   5       36.62       39.87      1.56 o 
  16   1   5        2.79        2.20      0.99 o 
  17   1   5       55.87       54.24      2.00 o 
  18   1   5        2.17        2.52      1.20 o 
  19   1   5       29.44       30.49      1.68 o 
  20   1   5       49.70       54.89      2.70 o 
  21   1   5       31.13       33.98      2.43 o 
  22   1   5       35.62       37.64      2.41 o 
   0   2   5     1266.18     1260.29      8.84 o 
   1   2   5       79.37       78.27      1.06 o 
   2   2   5       53.40       54.83      0.89 o 
   3   2   5       15.85       15.21      0.60 o 
   4   2   5      101.29       95.80      1.29 o 
   5   2   5        9.40        9.40      0.67 o 
   6   2   5      119.49      116.03      1.53 o 
   7   2   5       60.66       63.76      1.15 o 
   8   2   5      188.75      186.91      2.18 o 
   9   2   5      103.43      102.83      1.76 o 
  10   2   5      134.25      126.58      1.33 o 
  11   2   5       32.92       31.81      0.96 o 
  12   2   5       22.41       22.55      0.75 o 
  13   2   5       15.26       13.55      0.77 o 
  14   2   5       15.77       14.43      0.90 o 
  15   2   5        6.03        4.34      0.85 o 
  16   2   5       45.17       47.28      1.52 o 
  17   2   5       14.86       16.19      1.47 o 
  18   2   5       71.60       71.78      2.34 o 
  19   2   5        3.04        1.40      1.23 o 
  20   2   5        3.48        3.64      1.28 o 
  21   2   5       10.58        8.50      1.76 o 
   0   3   5       41.16       36.14      1.48 o 
   1   3   5       72.41       66.51      1.22 o 
   2   3   5      152.85      155.45      2.44 o 
   3   3   5       67.40       64.25      1.33 o 
   4   3   5       42.53       41.27      1.13 o 
   5   3   5      246.59      238.88      2.36 o 
   6   3   5       59.68       61.71      1.24 o 
   7   3   5       71.55       69.78      1.25 o 
   8   3   5       76.01       76.29      1.08 o 
   9   3   5       26.41       30.34      1.36 o 
  10   3   5       19.65       18.34      1.21 o 
  11   3   5       57.39       51.49      1.69 o 
  12   3   5       30.00       28.31      1.41 o 
  13   3   5       97.20       96.12      2.38 o 
  14   3   5       19.04       22.68      1.38 o 
  15   3   5       17.59       18.45      1.35 o 
  16   3   5       14.44       11.43      1.21 o 
  17   3   5       13.61        9.87      1.23 o 
  18   3   5        4.52        2.68      1.31 o 
  19   3   5       23.43       25.50      2.03 o 
   0   4   5       80.86       80.55      1.87 o 
   1   4   5        3.66        2.22      0.64 o 
   2   4   5       71.90       73.38      1.43 o 
   3   4   5       21.35       23.40      1.00 o 
   4   4   5        4.23        4.80      0.83 o 
   5   4   5       38.69       39.52      1.24 o 
   6   4   5       22.90       21.91      0.99 o 
   7   4   5       76.55       80.74      1.60 o 
   8   4   5        8.17        6.81      0.76 o 
   9   4   5      144.76      133.25      2.31 o 
  10   4   5       51.68       53.01      2.80 o 
  11   4   5        7.48        8.70      1.31 o 
  12   4   5       27.11       26.22      1.69 o 
  13   4   5       19.73       17.34      1.60 o 
  14   4   5        5.51        8.04      1.34 o 
  15   4   5        3.66        3.90      1.35 o 
  16   4   5       12.74       11.09      1.43 o 
  17   4   5       18.64       17.98      1.65 o 
   0   5   5       21.07       19.75      2.20 o 
   1   5   5       19.55       19.82      1.52 o 
   2   5   5       12.05       10.98      1.47 o 
   3   5   5        1.19        0.89      1.13 o 
   4   5   5       15.72       14.61      1.44 o 
   5   5   5        1.16        1.43      0.97 o 
   6   5   5       32.06       30.92      1.69 o 
   7   5   5       26.18       29.57      1.68 o 
   8   5   5       14.99       16.63      1.51 o 
   9   5   5       12.18       14.05      1.45 o 
  10   5   5        0.97        2.29      1.24 o 
  11   5   5       11.89       11.86      1.50 o 
  12   5   5       34.48       39.44      2.02 o 
   0   6   5       21.41       19.69      2.14 o 
   1   6   5        0.60       -0.06      1.37 o 
   2   6   5       27.88       27.42      1.85 o 
   3   6   5        0.60        0.83      1.54 o 
   0   0   6      236.07      236.65      2.96 o 
   1   0   6       26.88       27.54      0.90 o 
   2   0   6      135.16      139.98      1.65 o 
   3   0   6        1.86        1.73      0.57 o 
   4   0   6       26.40       30.31      0.99 o 
   5   0   6       73.77       78.81      1.51 o 
   6   0   6        9.17        9.89      0.81 o 
   7   0   6       79.89       81.09      1.72 o 
   8   0   6       86.78       87.46      1.79 o 
   9   0   6       61.30       59.66      1.57 o 
  10   0   6       32.20       31.82      1.47 o 
  11   0   6       63.52       67.41      1.83 o 
  12   0   6       51.23       55.01      1.76 o 
  13   0   6      355.48      359.47      4.06 o 
  14   0   6      162.66      171.24      3.06 o 
  15   0   6      196.02      197.87      8.50 o 
  16   0   6        2.13        2.37      2.17 o 
  17   0   6       10.58       10.54      3.31 o 
  18   0   6       16.89       19.99      3.07 o 
  19   0   6       34.17       36.22      3.99 o 
  20   0   6        1.31        2.36      2.44 o 
  21   0   6        0.18        3.18      2.68 o 
   0   1   6        0.61        0.38      0.60 o 
   1   1   6       25.34       25.29      0.66 o 
   2   1   6       87.87       92.11      1.10 o 
   3   1   6       14.04       15.13      0.62 o 
   4   1   6       31.56       31.47      0.77 o 
   5   1   6       51.37       49.82      1.02 o 
   6   1   6      219.37      215.40      1.86 o 
   7   1   6       25.70       26.67      0.85 o 
   8   1   6      151.31      140.95      1.71 o 
   9   1   6      368.92      366.13      2.65 o 
  10   1   6      134.52      135.11      1.69 o 
  11   1   6        5.38        5.34      0.97 o 
  12   1   6       36.25       36.82      1.42 o 
  13   1   6       45.91       46.05      1.55 o 
  14   1   6       18.77       18.18      1.40 o 
  15   1   6        0.05       -0.44      1.08 o 
  16   1   6       45.20       44.14      1.84 o 
  17   1   6      110.49      113.22      2.71 o 
  18   1   6       43.42       41.83      2.54 o 
  19   1   6        7.09        7.78      1.82 o 
  20   1   6       38.30       37.08      3.33 o 
   0   2   6        5.27        5.93      1.01 o 
   1   2   6      206.55      186.15      1.92 o 
   2   2   6        8.72        9.98      0.76 o 
   3   2   6      145.30      136.02      1.43 o 
   4   2   6      284.73      269.94      4.33 o 
   5   2   6      190.24      194.73      2.88 o 
   6   2   6       42.36       41.31      1.32 o 
   7   2   6       59.93       57.02      1.62 o 
   8   2   6       32.70       30.38      0.77 o 
   9   2   6       53.22       52.85      1.03 o 
  10   2   6        7.09        7.28      0.58 o 
  11   2   6       32.49       33.01      1.53 o 
  12   2   6       15.46       13.32      1.24 o 
  13   2   6       27.72       25.73      1.45 o 
  14   2   6        8.82        9.42      1.14 o 
  15   2   6        2.25        2.13      1.13 o 
  16   2   6        0.91        1.03      1.19 o 
  17   2   6       19.97       20.64      1.57 o 
  18   2   6        5.02        5.37      1.34 o 
  19   2   6       20.44       22.23      2.06 o 
   0   3   6      810.05      795.91      5.25 o 
   1   3   6      130.30      129.29      1.89 o 
   2   3   6       82.49       87.49      1.85 o 
   3   3   6       61.90       65.25      1.76 o 
   4   3   6       56.20       56.04      1.45 o 
   5   3   6       28.06       28.09      1.10 o 
   6   3   6        4.89        4.98      0.76 o 
   7   3   6       16.14       17.64      0.94 o 
   8   3   6       94.43       91.80      2.10 o 
   9   3   6       24.33       23.64      1.42 o 
  10   3   6       40.21       33.83      1.55 o 
  11   3   6       10.55       11.79      1.16 o 
  12   3   6        4.92        5.57      1.12 o 
  13   3   6        3.28        2.40      1.08 o 
  14   3   6        0.13       -0.04      1.07 o 
  15   3   6       13.17       14.41      1.50 o 
  16   3   6        8.19        7.84      1.19 o 
  17   3   6        3.88        5.63      1.58 o 
   0   4   6        0.05       -1.95      2.13 o 
   1   4   6        1.56        1.50      0.72 o 
   2   4   6       16.20       15.37      1.19 o 
   3   4   6       10.38       12.38      1.21 o 
   4   4   6       37.44       40.65      1.50 o 
   5   4   6      142.80      137.09      2.69 o 
   6   4   6       48.28       49.04      1.67 o 
   7   4   6       51.11       57.00      2.05 o 
   8   4   6       46.13       47.86      1.97 o 
   9   4   6       37.92       40.31      1.86 o 
  10   4   6        9.58       14.33      1.92 o 
  11   4   6       12.31       11.30      1.49 o 
  12   4   6       12.31       11.11      1.47 o 
  13   4   6       30.67       33.83      1.90 o 
  14   4   6        4.08        4.69      1.31 o 
   0   5   6        0.17       -1.66      1.70 o 
   1   5   6        2.70        2.07      1.24 o 
   2   5   6        0.17       -0.21      1.34 o 
   3   5   6        0.30        0.78      1.32 o 
   4   5   6        6.25        3.90      1.54 o 
   5   5   6        1.85        1.51      1.57 o 
   6   5   6        2.13        4.02      1.55 o 
   7   5   6        5.83        8.10      1.62 o 
   8   5   6       17.10       19.74      1.88 o 
   9   5   6       20.61       18.32      1.92 o 
   0   0   7        4.15        1.30      1.08 o 
   1   0   7       12.42       10.61      0.87 o 
   2   0   7       11.41       10.65      0.88 o 
   3   0   7       22.29       21.18      1.18 o 
   4   0   7        2.83        1.59      0.80 o 
   5   0   7        0.03       -0.36      0.77 o 
   6   0   7        1.81        1.66      0.82 o 
   7   0   7       39.86       38.43      1.40 o 
   8   0   7        6.15        6.77      0.91 o 
   9   0   7       22.82       21.87      1.20 o 
  10   0   7        6.66        5.27      0.95 o 
  11   0   7        0.07        0.09      0.98 o 
  12   0   7       96.12       99.06      2.97 o 
  13   0   7       13.27       10.90      1.25 o 
  14   0   7       65.50       63.06      3.92 o 
  15   0   7        4.93        3.16      2.40 o 
  16   0   7       64.40       59.95      3.92 o 
  17   0   7       29.51       30.67      3.20 o 
  18   0   7       16.24       14.47      2.88 o 
   0   1   7       25.04       25.67      1.19 o 
   1   1   7        5.05        4.74      0.67 o 
   2   1   7       36.56       38.38      1.04 o 
   3   1   7      140.70      137.33      1.68 o 
   4   1   7        2.21        1.91      0.64 o 
   5   1   7       45.14       47.07      1.27 o 
   6   1   7        7.54        7.98      0.81 o 
   7   1   7       21.11       24.62      1.13 o 
   8   1   7       88.29       86.23      1.60 o 
   9   1   7      100.34      100.39      1.73 o 
  10   1   7       73.13       72.42      1.95 o 
  11   1   7       20.15       23.15      1.77 o 
  12   1   7       43.07       42.64      2.77 o 
  13   1   7       24.35       21.99      1.70 o 
  14   1   7       22.53       20.27      1.53 o 
  15   1   7       33.62       35.75      2.45 o 
  16   1   7        6.96        6.55      1.69 o 
  17   1   7        5.69        6.75      1.84 o 
  18   1   7       22.74       26.62      2.30 o 
   0   2   7       85.58       88.31      2.18 o 
   1   2   7       29.17       28.60      1.16 o 
   2   2   7       84.33       79.57      1.40 o 
   3   2   7       80.65       80.38      1.38 o 
   4   2   7       82.85       82.01      1.68 o 
   5   2   7       54.81       53.07      1.50 o 
   6   2   7      145.41      142.99      2.18 o 
   7   2   7       11.82       15.64      1.36 o 
   8   2   7      168.08      170.38      2.83 o 
   9   2   7        7.13        9.91      1.33 o 
  10   2   7       96.79       95.46      2.30 o 
  11   2   7        2.56        2.69      1.13 o 
  12   2   7       33.13       36.00      1.68 o 
  13   2   7        2.46        1.03      1.13 o 
  14   2   7       11.07       11.24      1.38 o 
  15   2   7        5.35        6.36      1.28 o 
  16   2   7       12.60       15.36      1.56 o 
  17   2   7        7.04        5.18      1.74 o 
   0   3   7       14.63       13.31      1.62 o 
   1   3   7      171.41      165.98      2.23 o 
   2   3   7       36.48       36.38      1.44 o 
   3   3   7       26.95       28.54      1.45 o 
   4   3   7       14.73       14.56      1.25 o 
   5   3   7       17.86       17.74      1.31 o 
   6   3   7       43.50       38.96      1.64 o 
   7   3   7       12.09       11.92      1.26 o 
   8   3   7        3.42        1.73      1.09 o 
   9   3   7        6.63        7.24      1.14 o 
  10   3   7        0.60        0.99      1.11 o 
  11   3   7        5.56        4.78      1.14 o 
  12   3   7        5.62        3.35      1.19 o 
  13   3   7        6.28        9.39      1.29 o 
  14   3   7        6.15        7.36      1.40 o 
  15   3   7        2.41        0.52      1.30 o 
   0   4   7        3.85        3.64      2.17 o 
   1   4   7       43.90       42.28      2.14 o 
   2   4   7        0.70        0.45      1.40 o 
   3   4   7       68.03       67.17      2.42 o 
   4   4   7       14.03       11.67      1.66 o 
   5   4   7       23.99       24.54      1.96 o 
   6   4   7       14.89       17.08      1.85 o 
   7   4   7       15.98       21.07      2.00 o 
   8   4   7        4.45        4.36      1.30 o 
   9   4   7       10.83       11.24      1.43 o 
  10   4   7       39.60       40.84      1.98 o 
  11   4   7        4.13        4.58      1.32 o 
   0   5   7        1.10        0.53      1.74 o 
   1   5   7        6.79        8.52      1.40 o 
   2   5   7        1.29        1.18      1.29 o 
   3   5   7       16.62       20.98      1.81 o 
   0   0   8      207.41      201.21      4.66 o 
   1   0   8       85.24       76.15      2.64 o 
   2   0   8        6.75        5.74      1.53 o 
   3   0   8       24.83       23.47      1.77 o 
   4   0   8        0.13        1.00      1.24 o 
   5   0   8        7.33        4.98      1.34 o 
   6   0   8        0.14       -0.01      1.29 o 
   7   0   8        1.49        1.68      1.33 o 
   8   0   8       41.01       52.60      2.26 o 
   9   0   8       37.56       33.38      2.00 o 
  10   0   8       23.24       26.22      1.78 o 
  11   0   8       78.40       83.87      4.39 o 
  12   0   8        0.00       -1.04      2.27 o 
  13   0   8        1.69        2.04      3.17 o 
  14   0   8        3.92        3.65      2.79 o 
  15   0   8        4.53        4.35      2.41 o 
  16   0   8       27.29       28.68      3.38 o 
   0   1   8        6.80        6.43      1.18 o 
   1   1   8       26.64       26.07      1.08 o 
   2   1   8        3.20        3.01      0.87 o 
   3   1   8       21.75       19.16      1.08 o 
   4   1   8       21.05       21.52      1.12 o 
   5   1   8       73.10       71.42      1.83 o 
   6   1   8        3.44        3.58      1.03 o 
   7   1   8       10.47       12.00      1.29 o 
   8   1   8      137.73      139.30      2.99 o 
   9   1   8       15.86       16.49      1.54 o 
  10   1   8        7.27        8.67      1.37 o 
  11   1   8       17.03       14.98      1.48 o 
  12   1   8        1.31        1.50      1.20 o 
  13   1   8       13.54       10.84      1.97 o 
  14   1   8       10.05       10.72      1.98 o 
  15   1   8        2.03        1.04      1.70 o 
   0   2   8        0.20        0.25      1.25 o 
   1   2   8        2.76        2.61      0.98 o 
   2   2   8       48.23       46.40      1.59 o 
   3   2   8        2.76        4.25      1.01 o 
   4   2   8        0.49        0.06      1.06 o 
   5   2   8       22.76       22.52      1.44 o 
   6   2   8        3.32        2.56      1.15 o 
   7   2   8       23.09       21.62      1.43 o 
   8   2   8       64.33       64.54      2.04 o 
   9   2   8        3.72        4.56      1.19 o 
  10   2   8       21.23       22.05      1.49 o 
  11   2   8       23.32       24.23      1.54 o 
  12   2   8        3.19        2.71      1.20 o 
  13   2   8       12.27       13.52      1.49 o 
  14   2   8        1.21       -0.36      1.26 o 
   0   3   8        2.06        1.54      1.95 o 
   1   3   8       42.42       49.32      2.40 o 
   2   3   8       44.71       44.65      2.30 o 
   3   3   8        3.02        3.50      1.38 o 
   4   3   8       24.75       25.16      1.84 o 
   5   3   8        4.64        3.17      1.12 o 
   6   3   8       17.91       18.87      1.39 o 
   7   3   8       16.01       17.92      1.40 o 
   8   3   8       11.82       12.11      1.28 o 
   9   3   8        6.35        6.27      1.23 o 
  10   3   8        5.52        7.41      1.24 o 
  11   3   8        0.01        0.27      1.32 o 
   0   4   8        0.02       -0.79      1.67 o 
   1   4   8        8.93        7.69      1.63 o 
   2   4   8       14.59       11.50      1.55 o 
   3   4   8        2.51        2.77      1.39 o 
   4   4   8        1.50        0.78      1.53 o 
   5   4   8       12.22       18.85      2.01 o 
   6   4   8       20.30       21.64      2.15 o 
   0   0   9       20.08       14.89      3.46 o 
   1   0   9       20.40       17.89      2.58 o 
   2   0   9       16.80       11.60      2.44 o 
   3   0   9        0.00        0.62      2.02 o 
   4   0   9        6.77        5.05      2.07 o 
   5   0   9       13.50       13.05      1.65 o 
   6   0   9        1.95        1.60      1.44 o 
   7   0   9        5.86        5.52      1.49 o 
   8   0   9       32.49       40.44      2.27 o 
   9   0   9        9.85       10.49      2.70 o 
  10   0   9        0.48        0.67      2.33 o 
  11   0   9       22.25       21.53      3.28 o 
  12   0   9        0.02       -0.09      3.12 o 
   0   1   9       35.99       38.77      2.35 o 
   1   1   9       13.08       14.08      1.28 o 
   2   1   9        2.77        2.78      1.04 o 
   3   1   9        6.11        5.56      1.09 o 
   4   1   9        4.44        3.13      1.11 o 
   5   1   9       30.37       27.83      1.57 o 
   6   1   9        0.16        0.99      1.16 o 
   7   1   9       17.44       16.68      1.57 o 
   8   1   9       23.25       22.77      1.74 o 
   9   1   9       15.10       17.21      1.59 o 
  10   1   9       11.38       10.91      1.49 o 
  11   1   9       60.22       63.22      3.02 o 
   0   2   9       13.13       18.43      3.94 o 
   1   2   9        2.50        1.80      1.39 o 
   2   2   9       15.06       17.45      1.84 o 
   3   2   9        0.62        1.43      1.22 o 
   4   2   9        5.59        4.00      1.17 o 
   5   2   9        3.45        4.63      1.24 o 
   6   2   9        1.09        0.74      1.17 o 
   7   2   9        8.69       10.82      1.37 o 
   8   2   9       74.37       73.50      2.27 o 
   9   2   9        2.98        3.10      1.21 o 
   0   3   9       11.23        9.88      2.28 o 
   1   3   9        4.86        4.35      1.58 o 
   2   3   9        9.63        9.17      1.62 o 
   3   3   9       19.46       20.28      1.75 o 
   4   3   9        8.03        5.98      1.53 o 
   0   0  10       14.35       17.97      3.94 o 
   1   0  10        2.66        2.36      2.24 o 
   2   0  10        1.94        0.88      2.17 o 
   3   0  10        1.85        4.70      2.26 o 
   4   0  10        2.41        1.85      2.16 o 
   0   1  10        0.26       -0.13      1.97 o 
   1   1  10        0.45       -0.54      1.28 o 
   2   1  10        0.26        0.86      1.20 o 
                                                 
